# Supplementary material for: ﻿Petrocodonwui (Gesneriaceae), a new species from Guizhou, China
Source: PhytoKeys. 2023 Apr 19;225:41–51. doi: 10.3897/phytokeys.225.99660 (PMC10194843; doi:10.3897/phytokeys.225.99660)
Supplement: XML Treatment for Petrocodon wui [file phytokeys.225.99660-treatment1.xml]

<!DOCTYPE tp:taxon-treatment
  PUBLIC "-//TaxonX//DTD Taxonomic Treatment Publishing DTD v0 20100105//EN" "tax-treatment-NSO.dtd">
<tp:taxon-treatment xmlns:tp="http://www.plazi.org/taxpub"><tp:treatment-meta><kwd-group><label>Taxon classification</label><kwd>
              <named-content content-type="kingdom">Plantae</named-content>
            </kwd><kwd>
              <named-content content-type="order">Lamiales</named-content>
            </kwd><kwd>
              <named-content content-type="family">Gesneriaceae</named-content>
            </kwd></kwd-group><mixed-citation publication-type="journal"><person-group><name><surname>Zhang</surname><given-names>Ren-Bo</given-names></name><name><surname>Deng</surname><given-names>Tan</given-names></name><name><surname>Li</surname><given-names>Nan</given-names></name><name><surname>Wen</surname><given-names>Fang</given-names></name></person-group><article-title>﻿<italic><tp:taxon-name><tp:taxon-name-part taxon-name-part-type="genus" reg="Petrocodon">Petrocodon</tp:taxon-name-part><tp:taxon-name-part taxon-name-part-type="species" reg="wui">wui</tp:taxon-name-part></tp:taxon-name></italic> (<tp:taxon-name><tp:taxon-name-part taxon-name-part-type="family">Gesneriaceae</tp:taxon-name-part></tp:taxon-name>), a new species from Guizhou, China</article-title><source>PhytoKeys</source><day>19</day><month>04</month><year>2023</year><volume>225</volume><fpage>41</fpage><lpage>51</lpage><pub-id pub-id-type="doi">10.3897/phytokeys.225.99660</pub-id></mixed-citation></tp:treatment-meta><tp:nomenclature><label>﻿</label><tp:taxon-name>
            <object-id xmlns:xlink="http://www.w3.org/1999/xlink" content-type="arpha" xlink:type="simple">EB4C6CCE-5C83-552C-AC64-C1479E89166A</object-id>
            <tp:taxon-name-part taxon-name-part-type="genus" reg="Petrocodon">Petrocodon</tp:taxon-name-part>
            <tp:taxon-name-part taxon-name-part-type="species" reg="wui">wui</tp:taxon-name-part>
            <object-id xmlns:xlink="http://www.w3.org/1999/xlink" content-type="ipni" xlink:type="simple">urn:lsid:ipni.org:names:77317789-1</object-id>
          </tp:taxon-name><tp:taxon-authority>F.Wen &amp; R.B.Zhang</tp:taxon-authority><tp:taxon-status xmlns:xlink="http://www.w3.org/1999/xlink" xlink:type="simple">sp. nov.</tp:taxon-status><xref ref-type="fig" rid="F1">Figs 1</xref><xref ref-type="fig" rid="F2">, 2</xref></tp:nomenclature><tp:treatment-sec sec-type="diagnosis" id="SECID0EVWAE"><title>Diagnosis.</title><p><italic><tp:taxon-name><tp:taxon-name-part taxon-name-part-type="genus" reg="Petrocodon">Petrocodon</tp:taxon-name-part><tp:taxon-name-part taxon-name-part-type="species" reg="wui">wui</tp:taxon-name-part></tp:taxon-name></italic> is distinguishable by the elongated rhizome, the shape, size and indumentum of calyx lobes, the two conspicuous rows of orange glands on throat and the abaxial surface of the corolla lip. It morphologically resembles <italic><tp:taxon-name><tp:taxon-name-part taxon-name-part-type="genus" reg="Petrocodon">P.</tp:taxon-name-part><tp:taxon-name-part taxon-name-part-type="species" reg="chishuiensis">chishuiensis</tp:taxon-name-part></tp:taxon-name></italic>, but can be distinguished by having an elongated rhizome up to 30 cm or longer after years of growth (vs. lacking obvious rhizome in <italic><tp:taxon-name><tp:taxon-name-part taxon-name-part-type="genus" reg="Petrocodon">P.</tp:taxon-name-part><tp:taxon-name-part taxon-name-part-type="species" reg="chishuiensis">chishuiensis</tp:taxon-name-part></tp:taxon-name></italic>, following same order); leaf blade oval-oblong (vs. oblong or oblanceolate) and margin conspicuously undulate and densely ciliate (vs. serrate); cyme 4–10-flowered or more (vs. usually 1–3-flowered); anthers sparsely semi-transparent glands (vs. glabrous) and staminodes pale purple, club-like, glabrous (vs. absent or indistinctive).</p><fig id="F1" position="float" orientation="portrait"><object-id xmlns:xlink="http://www.w3.org/1999/xlink" content-type="doi" xlink:type="simple">10.3897/phytokeys.225.99660.figure1</object-id><object-id xmlns:xlink="http://www.w3.org/1999/xlink" content-type="arpha" xlink:type="simple">CE4AD74D-0A83-55DB-A0AF-8FCA509C0643</object-id><label>Figure 1.</label><caption><p><italic><tp:taxon-name><tp:taxon-name-part taxon-name-part-type="genus" reg="Petrocodon">Petrocodon</tp:taxon-name-part><tp:taxon-name-part taxon-name-part-type="species" reg="wui">wui</tp:taxon-name-part></tp:taxon-name></italic> F.Wen &amp; R.B.Zhang, sp. nov. <bold>A</bold> habit <bold>B</bold> bracts, showing the abaxial surface <bold>C</bold> bracteoles <bold>D</bold> abaxial surfaces of calyx lobe <bold>E</bold> top view of flower <bold>F</bold> opened corolla from the dried flower <bold>G</bold> one of stamens <bold>H</bold> pistil <bold>I</bold> seed. Drawings by Tan Deng from the type specimen.</p></caption><graphic xmlns:xlink="http://www.w3.org/1999/xlink" xlink:href="phytokeys-225-041_article-99660__-g001.jpg" position="float" orientation="portrait" xlink:type="simple" id="oo_840020.jpg"><uri content-type="original_file" xlink:type="simple">https://binary.pensoft.net/fig/840020</uri></graphic></fig></tp:treatment-sec><tp:treatment-sec sec-type="material" id="SECID0EGZAE"><title>Type.</title><p>China, Guizhou Province, Zunyi City, Xishui County, Xishui National Nature Reserve, Dabaitang, Niuqingshan, elev. ca. 1100 m, growing on a shaded and moist rock surface on the Danxia cliff in the gorge, <italic>Ren-Bo Zhang ZRB2401</italic> (holotype: <named-content xmlns:xlink="http://www.w3.org/1999/xlink" content-type="dwc:institutional_code" xlink:title="Guangxi Institute of Botany Herbarium" xlink:href="http://grbio.org/institution/guangxi-institute-botany" xlink:type="simple">IBK</named-content>!, isotypes: <abbrev xmlns:xlink="http://www.w3.org/1999/xlink" xlink:title="Botany Herbarium of Zunyi Normal College" id="ABBRID0ESZAE" xlink:type="simple">ZY</abbrev>!).</p></tp:treatment-sec><tp:treatment-sec sec-type="description" id="SECID0EWZAE"><title>Description.</title><p>Perennial herb, strictly lithophytic. <bold><italic>Rhizome</italic></bold> brown, abundant fibrous roots, especially at the nodes, rhizome becoming very long and up to 30 cm or longer after years of growth, the lower half of long rhizome usually growing downwards along the surface of rock with lots of fibrous roots, apex of rhizome usually curved and forming a hooked shape, some persistent base of petioles spirally arranged on the surface of rhizome; upper rhizome densely covered with villous multicellular hairs ca. 2 mm long with 4‒6 cells. <bold><italic>Leaves</italic></bold> in whorls of three, 6–15 crowded in a basal rosette or clustered at the top of elongated rhizome after years of growth, but usually some dried leaves persistent below foliage; petiole green, up to ca. 4 cm long, cylindrical, densely white pubescent; leaf blade chartaceous and thinly coriaceous when dried, oval-oblong, 6‒10 × 1‒3 cm, apex obtuse to acute or subacute, base cuneate, margin entire to inconspicuously or conspicuously undulate and densely ciliate, both surfaces densely white pubescent, lateral veins 4‒5-paired; <bold><italic>Inflorescences</italic></bold> 1‒4 or more, axillary, cymose, 4–10-flowered or more; peduncle pale green, 1‒4 cm long, ca. 1.5 mm in diameter, densely white villous; bracts 2, opposite, pale green, lanceolate, ca. 10 × 0.5 mm, apex acute, margin entire, both surfaces densely covered with villous multicellular hairs, ca. 1.5 mm long with ca. 3 cells; bracteoles 2, pale green, opposite, narrowly lanceolate, ca. 3 × 0.25 mm, indumentum same as bracts, but hairs on only ca. 2 cells; pedicels pale green, 0.8‒2 cm long, indumentum same as peduncle. <bold><italic>Calyx</italic></bold> 5-sected to near the base, but base slightly united forming calyx tube ca. 1 mm long; lobes equal, pale green to whitish-green, nearly linear, 6‒8 mm long, 5‒6 mm wide at the base, apex obtuse to rounded, margin entire, outside densely covered with white villous hairs, inside sparsely covered with white villous hairs. <bold><italic>Corolla</italic></bold> tubular, white, zygomorphic, ca. 2.5 cm long, outside densely white pubescent, inside nearly glabrous, upper part of corolla close to mouth puberulent; corolla tube 1.7–2.2 cm long, ca. 2.5 mm wide at the base of corolla tube and ca. 4.5 mm at the widest part of corolla tube; limb 2-lipped, adaxial lip shorter, 2-lobed to the middle, lobes broadly triangular, ca. 1.5 mm long, ca. 2.5 mm at the bottom of lobe, abaxial lip longer, 3-lobed to the middle or slightly exceeding the middle, lobes ovate, central one longer than lateral ones, ca. 3.5 mm long, lateral ones ca. 2.8 mm long, with two conspicuous rows of orange glands on abaxial lip and corolla throat. <bold><italic>Stamens</italic></bold> 4, two longer ones adnate to corolla tube ca. 9.5 mm from the base, filaments ca. 4.5 mm long, two shorter ones adnate to corolla tube ca. 8.5 mm from the base, filaments ca. 4 mm long, all filaments linear, straight, but slightly arched at the base and turning into a sheet at the base, white to semi-transparent, densely with brownish-black glands, especially from the middle to the base and glandular-puberulent close to the upper of filament; anthers brownish-purple to dark purple, dorsi-fixed, elliptic to nearly rounded, ca. 1 mm long, ca. 0.9 mm wide, coherent in pairs, thecae confluent at middle, sparsely semi-transparent glands, dehiscing longitudinally. Staminode 1, pale purple, club-like, glabrous, adnate to corolla tube ca. 8 mm from the base. Disc annular, ca. 1 mm high, margin entire. <bold><italic>Pistil</italic></bold> ca. 2.5 cm long, densely erectly glandular-pubescent; ovary linear-cylindrical, ca. 2 cm long, ca. 1.5 mm wide, 1-loculed, placentas 2, parietal; style ca. 6 mm long, ca. 0.8 mm wide; stigma 2, lobes lamellar, rounded to shallowly spatulate, glabrous, ca. 1 mm long, 0.9‒1 mm wide. <bold><italic>Fruit</italic></bold> a <bold><italic>capsule</italic></bold>, ca. 5.5 cm long, linear-cylindrical, 4-valved, pubescent. <bold><italic>Seeds</italic></bold> appendaged, grain shortly cylindrical, rough, ca. 0.5 mm long, ca. 0.3 mm wide, covered densely verrucate.</p></tp:treatment-sec><tp:treatment-sec sec-type="phenology" id="SECID0E11AE"><title>Phenology.</title><p>Flowering occurs in August in the wild; fruiting should occur in October, based on current flowering patterns.</p></tp:treatment-sec><tp:treatment-sec sec-type="etymology" id="SECID0E61AE"><title>Etymology.</title><p>We dedicate this new species of <italic><tp:taxon-name><tp:taxon-name-part taxon-name-part-type="genus" reg="Petrocodon">Petrocodon</tp:taxon-name-part></tp:taxon-name></italic> to Wu Zheng-Yi (Wu Chengyih) (1916–2013), who devoted over 70 years to the flora of China. The scientific name, “<italic>wui</italic>”, is the latinisation of Wu Zheng-Yi’s family name. Coincidentally, a plant enthusiast, Lady Xiang-Hong Wu, took this species’ flowering photos in 2017 and sent them to one of the authors (Fang Wen) and her surname is also Wu.</p></tp:treatment-sec><tp:treatment-sec sec-type="Vernacular name" id="SECID0EO2AE"><title>Vernacular name.</title><p>The Chinese name proposed here is “吴氏石山苣苔.” Phonetically, it is “Wú Shì Shí Shān Jù Tái”.</p></tp:treatment-sec><tp:treatment-sec sec-type="distribution" id="SECID0ET2AE"><title>Distribution and ecology.</title><p>The new species is endemic to Guizhou Province and known only from the type locality, Xishui National Nature Reserve in Xishui County. It grows on the steep Danxia cliff in an evergreen, broad-leaved forest in a valley of the Danxia landform, at an altitude of 1100‒1600 m. The cliff slope faces northwest at an angle of up to 60 to 80 degrees. The tree cover is up to 12 m tall, the canopy cover is 75%, the shrub layer cover is 85% and the herb layer cover is 35%.</p></tp:treatment-sec><tp:treatment-sec sec-type="conservation status" id="SECID0EY2AE"><title>Conservation status.</title><p><italic><tp:taxon-name><tp:taxon-name-part taxon-name-part-type="genus" reg="Petrocodon">Petrocodon</tp:taxon-name-part><tp:taxon-name-part taxon-name-part-type="species" reg="wui">wui</tp:taxon-name-part></tp:taxon-name></italic> is known only from the type locality, which is protected by national and local laws and regulations. However, it is clearly scarce, being known from only one very small area of occupancy, estimated at 20 m<sup>2</sup> on a rock surface in a valley of the Danxia landform. Obviously, this area of occupancy of <italic><tp:taxon-name><tp:taxon-name-part taxon-name-part-type="genus" reg="Petrocodon">P.</tp:taxon-name-part><tp:taxon-name-part taxon-name-part-type="species" reg="wui">wui</tp:taxon-name-part></tp:taxon-name></italic> we found so far is significantly lower than the smallest AOO unit of IUCN which is 4 km<sup>2</sup> (2 × 2 km<sup>2</sup> grid) for Critically Endangered B2. According to the detailed information from our careful field observations on the surroundings of the type area, the known population has about 50 individuals, half of those being mature individuals and half being seedlings. According to the Guidelines for using the IUCN Red List Categories and Criteria (<xref ref-type="bibr" rid="B7">IUCN Standards and Petitions Committee 2022</xref>), <italic><tp:taxon-name><tp:taxon-name-part taxon-name-part-type="genus" reg="Petrocodon">P.</tp:taxon-name-part><tp:taxon-name-part taxon-name-part-type="species" reg="wui">wui</tp:taxon-name-part></tp:taxon-name></italic> is provisionally assessed as “Critically Endangered, CR B2ab(ii) + C2b” because of its limited distribution and vulnerable habitat.</p></tp:treatment-sec><tp:treatment-sec sec-type="Taxonomic and phylogenetic notes" id="SECID0EJ4AE"><title>Taxonomic and phylogenetic notes.</title><p>The aligned matrix of <italic>trnL-F</italic> and <abbrev xmlns:xlink="http://www.w3.org/1999/xlink" xlink:title="internal transcribed spacer" id="ABBRID0ER4AE" xlink:type="simple">ITS</abbrev> sequences comprised 1594 characters. Of the 370 (23.21%) variable characters, 222 (13.93%) were parsimony informative. The phylogenetic trees revealed that all sampled <italic><tp:taxon-name><tp:taxon-name-part taxon-name-part-type="genus" reg="Petrocodon">Petrocodon</tp:taxon-name-part></tp:taxon-name></italic> taxa clustered together as a monophyletic group (BP = 100%), which is consistent with previous studies (<xref ref-type="bibr" rid="B19">Yang et al. 2022</xref>). Three strongly-supported clades are attributed to <italic><tp:taxon-name><tp:taxon-name-part taxon-name-part-type="genus" reg="Petrocodon">Petrocodon</tp:taxon-name-part></tp:taxon-name></italic>. Of these, the new species belonged in a moderately-supported subclade (BP = 75%) that also includes <italic><tp:taxon-name><tp:taxon-name-part taxon-name-part-type="genus" reg="Petrocodon">P.</tp:taxon-name-part><tp:taxon-name-part taxon-name-part-type="species" reg="hunanensis">hunanensis</tp:taxon-name-part></tp:taxon-name></italic> X.L.Yu &amp; Ming Li (<xref ref-type="bibr" rid="B14">Weber et al. 2011</xref>), <italic><tp:taxon-name><tp:taxon-name-part taxon-name-part-type="genus" reg="Petrocodon">P.</tp:taxon-name-part><tp:taxon-name-part taxon-name-part-type="species" reg="tongziensis">tongziensis</tp:taxon-name-part></tp:taxon-name></italic> R.B.Zhang &amp; F.Wen and <italic><tp:taxon-name><tp:taxon-name-part taxon-name-part-type="genus" reg="Petrocodon">P.</tp:taxon-name-part><tp:taxon-name-part taxon-name-part-type="species" reg="chishuiensis">chishuiensis</tp:taxon-name-part></tp:taxon-name></italic> (<italic>Petrocodon_sp_FW2014</italic>) (Fig. <xref ref-type="fig" rid="F3">3</xref>). This clade, denoted in <xref ref-type="bibr" rid="B21">Zhang et al. (2019)</xref>, has four fertile stamens as a synapomorphy and our morphological observation of the new species supported this (Fig. <xref ref-type="fig" rid="F2">2</xref>). Within this clade, the new species is most closely related to <italic><tp:taxon-name><tp:taxon-name-part taxon-name-part-type="genus" reg="Petrocodon">P.</tp:taxon-name-part><tp:taxon-name-part taxon-name-part-type="species" reg="chishuiensis">chishuiensis</tp:taxon-name-part></tp:taxon-name></italic> (BP = 100%) (Fig. <xref ref-type="fig" rid="F3">3</xref>), whereas it can be easily distinguished from the latter by its rhizome, leaf blade, flowers number per cyme, bracts, bracteoles, calyx, filaments, anthers and staminodes, all of which are presented in Table <xref ref-type="table" rid="T2">2</xref>.</p><table-wrap id="T2" position="float" orientation="portrait"><label>Table 2.</label><caption><p>Morphological comparison of <italic><tp:taxon-name><tp:taxon-name-part taxon-name-part-type="genus" reg="Petrocodon">Petrocodon</tp:taxon-name-part><tp:taxon-name-part taxon-name-part-type="species" reg="wui">wui</tp:taxon-name-part></tp:taxon-name></italic> and <italic><tp:taxon-name><tp:taxon-name-part taxon-name-part-type="genus" reg="Petrocodon">P.</tp:taxon-name-part><tp:taxon-name-part taxon-name-part-type="species" reg="chishuiensis">chishuiensis</tp:taxon-name-part></tp:taxon-name></italic>.</p></caption><table id="TID0EMVAG" rules="all"><tbody><tr><th rowspan="1" colspan="2">Characters</th><th rowspan="1" colspan="1">
                    <italic>
                      <tp:taxon-name><tp:taxon-name-part taxon-name-part-type="genus" reg="Petrocodon">P.</tp:taxon-name-part><tp:taxon-name-part taxon-name-part-type="species" reg="wui">wui</tp:taxon-name-part></tp:taxon-name>
                    </italic>
                  </th><th rowspan="1" colspan="1">
                    <italic>
                      <tp:taxon-name><tp:taxon-name-part taxon-name-part-type="genus" reg="Petrocodon">P.</tp:taxon-name-part><tp:taxon-name-part taxon-name-part-type="species" reg="chishuiensis">chishuiensis</tp:taxon-name-part></tp:taxon-name>
                    </italic>
                  </th></tr><tr><td rowspan="1" colspan="2">Rhizome</td><td rowspan="1" colspan="1">present, becoming very long and up to 30 cm or longer after years of growth</td><td rowspan="1" colspan="1">lacking rhizome</td></tr><tr><td rowspan="1" colspan="4">Leaf blade</td></tr><tr><td rowspan="3" colspan="1"/><td rowspan="1" colspan="1">Shape</td><td rowspan="1" colspan="1">oval-oblong</td><td rowspan="1" colspan="1">oblong or oblanceolate</td></tr><tr><td rowspan="1" colspan="1">Margin</td><td rowspan="1" colspan="1">entire to inconspicuously or conspicuously undulate and densely ciliate</td><td rowspan="1" colspan="1">serrate</td></tr><tr><td rowspan="1" colspan="1">lateral veins</td><td rowspan="1" colspan="1">4‒5-paired</td><td rowspan="1" colspan="1">5‒6-paired</td></tr><tr><td rowspan="1" colspan="2">Flowers number per cyme</td><td rowspan="1" colspan="1">4–10-flowered or more</td><td rowspan="1" colspan="1">usually 1–3-flowered</td></tr><tr><td rowspan="1" colspan="4">Bracts</td></tr><tr><td rowspan="3" colspan="1"/><td rowspan="1" colspan="1">Shape</td><td rowspan="1" colspan="1">lanceolate</td><td rowspan="1" colspan="1">oblong</td></tr><tr><td rowspan="1" colspan="1">Width</td><td rowspan="1" colspan="1">ca. 0.5 mm wide</td><td rowspan="1" colspan="1">ca. 3 mm wide</td></tr><tr><td rowspan="1" colspan="1">Indumentum</td><td rowspan="1" colspan="1">both surfaces densely covered multicellular nodose villous and hairs ca. 1.5 mm long with ca. 3 cells</td><td rowspan="1" colspan="1">outside whitish pubescent, inside sparsely pubescent</td></tr><tr><td rowspan="1" colspan="1">Bracteoles</td><td rowspan="1" colspan="1">Size</td><td rowspan="1" colspan="1">ca. 3 × 0.25 mm</td><td rowspan="1" colspan="1">6–7 × ca. 1.5 mm</td></tr><tr><td rowspan="1" colspan="2">Calyx</td><td rowspan="1" colspan="1">5-sected to near the base, but base slightly united forming calyx tube and tube ca. 1 mm long</td><td rowspan="1" colspan="1">5-sected from base</td></tr><tr><td rowspan="1" colspan="4">Filaments</td></tr><tr><td rowspan="2" colspan="1"/><td rowspan="1" colspan="1">Length</td><td rowspan="1" colspan="1">two longer ones 4.5 mm long, two shorter ones ca. 4 mm long</td><td rowspan="1" colspan="1">two longer ones ca. 9 mm long, two shorter ones ca. 8 mm long</td></tr><tr><td rowspan="1" colspan="1">Indumentum</td><td rowspan="1" colspan="1">densely with brownish-black glands especially from the middle to the base and glandular-puberulent close to the upper of filament</td><td rowspan="1" colspan="1">densely with glandular-puberulent hairs especially at the base</td></tr><tr><td rowspan="1" colspan="4">Anthers</td></tr><tr><td rowspan="2" colspan="1"/><td rowspan="1" colspan="1">Length</td><td rowspan="1" colspan="1">ca. 1 mm long</td><td rowspan="1" colspan="1">ca. 1.8 mm long</td></tr><tr><td rowspan="1" colspan="1">Indumentum</td><td rowspan="1" colspan="1">sparsely semi-transparent glands</td><td rowspan="1" colspan="1">glabrous</td></tr><tr><td rowspan="1" colspan="2">Staminodes</td><td rowspan="1" colspan="1">pale purple, club-like, glabrous</td><td rowspan="1" colspan="1">absent or extremely indistinctive</td></tr></tbody></table></table-wrap><fig id="F2" position="float" orientation="portrait"><object-id xmlns:xlink="http://www.w3.org/1999/xlink" content-type="doi" xlink:type="simple">10.3897/phytokeys.225.99660.figure2</object-id><object-id xmlns:xlink="http://www.w3.org/1999/xlink" content-type="arpha" xlink:type="simple">4F6E9A43-2D46-5E1E-94E5-BB2B1E75660E</object-id><label>Figure 2.</label><caption><p><italic><tp:taxon-name><tp:taxon-name-part taxon-name-part-type="genus" reg="Petrocodon">Petrocodon</tp:taxon-name-part><tp:taxon-name-part taxon-name-part-type="species" reg="wui">wui</tp:taxon-name-part></tp:taxon-name></italic> F.Wen &amp; R.B.Zhang, sp. nov. <bold>A</bold> plants in bloom in natural habitat <bold>B</bold> plant in flower <bold>C</bold> upward view of plant showing the abaxial surfaces of leaf blade and petiole <bold>D</bold> flowering cyme <bold>E</bold> cymes, calyx and immature capsule <bold>F</bold> frontal view of corolla <bold>G</bold> lateral view of corolla and extended pistil <bold>H</bold> opened corolla <bold>I</bold> four fertile stamens <bold>J</bold> calyx and pistil <bold>K</bold> mature and dehiscent capsules (Photographed by F. Wen and R.B. Zhang).</p></caption><graphic xmlns:xlink="http://www.w3.org/1999/xlink" xlink:href="phytokeys-225-041_article-99660__-g002.jpg" position="float" orientation="portrait" xlink:type="simple" id="oo_840021.jpg"><uri content-type="original_file" xlink:type="simple">https://binary.pensoft.net/fig/840021</uri></graphic></fig><fig id="F3" position="float" orientation="portrait"><object-id xmlns:xlink="http://www.w3.org/1999/xlink" content-type="doi" xlink:type="simple">10.3897/phytokeys.225.99660.figure3</object-id><object-id xmlns:xlink="http://www.w3.org/1999/xlink" content-type="arpha" xlink:type="simple">D94031F9-3ED9-5A37-A7DA-A6B80FD45141</object-id><label>Figure 3.</label><caption><p>Phylogenetic tree of <italic><tp:taxon-name><tp:taxon-name-part taxon-name-part-type="genus" reg="Petrocodon">Petrocodon</tp:taxon-name-part></tp:taxon-name></italic> generated from Maximum Likelihood (<abbrev xmlns:xlink="http://www.w3.org/1999/xlink" xlink:title="Maximum Likelihood" id="ABBRID0EFKAG" xlink:type="simple">ML</abbrev>) of <italic>trnL-F</italic> and <abbrev xmlns:xlink="http://www.w3.org/1999/xlink" xlink:title="internal transcribed spacer" id="ABBRID0ELKAG" xlink:type="simple">ITS</abbrev> datasets. Numbers on the branches indicate <abbrev xmlns:xlink="http://www.w3.org/1999/xlink" xlink:title="Maximum Likelihood" id="ABBRID0EPKAG" xlink:type="simple">ML</abbrev> bootstrap values (≥ 50%).</p></caption><graphic xmlns:xlink="http://www.w3.org/1999/xlink" xlink:href="phytokeys-225-041_article-99660__-g003.jpg" position="float" orientation="portrait" xlink:type="simple" id="oo_840022.jpg"><uri content-type="original_file" xlink:type="simple">https://binary.pensoft.net/fig/840022</uri></graphic></fig></tp:treatment-sec><ref-list><ref id="B7"><mixed-citation xmlns:xlink="http://www.w3.org/1999/xlink" xlink:type="simple">IUCN Standards and Petitions Committee (<year>2022</year>) Guidelines for using the IUCN Red List Categories and Criteria. Version 15. Prepared by the Standards and Petitions Committee. <ext-link xlink:type="simple" ext-link-type="uri" xlink:href="https://www.iucnredlist.org/documents/RedListGuidelines.pdf">https://www.iucnredlist.org/documents/RedListGuidelines.pdf</ext-link></mixed-citation></ref><ref id="B19"><mixed-citation xmlns:xlink="http://www.w3.org/1999/xlink" xlink:type="simple"><person-group><name name-style="western"><surname>Yang</surname><given-names>ZM</given-names></name><name name-style="western"><surname>Chou</surname><given-names>WC</given-names></name><name name-style="western"><surname>Zhao</surname><given-names>FC</given-names></name><name name-style="western"><surname>Wen</surname><given-names>F</given-names></name><name name-style="western"><surname>Wei</surname><given-names>YG</given-names></name></person-group> (<year>2022</year>) <article-title><italic><tp:taxon-name><tp:taxon-name-part taxon-name-part-type="genus">Petrocodon</tp:taxon-name-part><tp:taxon-name-part taxon-name-part-type="species">asterostriatus</tp:taxon-name-part></tp:taxon-name></italic> (<tp:taxon-name><tp:taxon-name-part taxon-name-part-type="family">Gesneriaceae</tp:taxon-name-part></tp:taxon-name>), a new species from Guangxi, China.</article-title><source>Annales Botanici Fennici</source><volume>59</volume>(<issue>1</issue>): <fpage>285</fpage>–<lpage>294</lpage>. <ext-link xlink:type="simple" ext-link-type="doi" xlink:href="10.5735/085.059.0141">https://doi.org/10.5735/085.059.0141</ext-link></mixed-citation></ref><ref id="B14"><mixed-citation xmlns:xlink="http://www.w3.org/1999/xlink" xlink:type="simple"><person-group><name name-style="western"><surname>Weber</surname><given-names>A</given-names></name><name name-style="western"><surname>Wei</surname><given-names>YG</given-names></name><name name-style="western"><surname>Puglisi</surname><given-names>C</given-names></name><name name-style="western"><surname>Wen</surname><given-names>F</given-names></name><name name-style="western"><surname>Mayer</surname><given-names>V</given-names></name><name name-style="western"><surname>Möller</surname><given-names>M</given-names></name></person-group> (<year>2011</year>) <article-title>A new definition of the genus <italic><tp:taxon-name><tp:taxon-name-part taxon-name-part-type="genus">Petrocodon</tp:taxon-name-part></tp:taxon-name></italic> (<tp:taxon-name><tp:taxon-name-part taxon-name-part-type="family">Gesneriaceae</tp:taxon-name-part></tp:taxon-name>).</article-title><source>Phytotaxa</source><volume>23</volume>(<issue>1</issue>): <fpage>49</fpage>–<lpage>67</lpage>. <ext-link xlink:type="simple" ext-link-type="doi" xlink:href="10.11646/phytotaxa.23.1.3">https://doi.org/10.11646/phytotaxa.23.1.3</ext-link></mixed-citation></ref><ref id="B21"><mixed-citation xmlns:xlink="http://www.w3.org/1999/xlink" xlink:type="simple"><person-group><name name-style="western"><surname>Zhang</surname><given-names>RB</given-names></name><name name-style="western"><surname>Deng</surname><given-names>T</given-names></name><name name-style="western"><surname>Fu</surname><given-names>LF</given-names></name><name name-style="western"><surname>Li</surname><given-names>S</given-names></name><name name-style="western"><surname>He</surname><given-names>L</given-names></name><name name-style="western"><surname>Dou</surname><given-names>QL</given-names></name><name name-style="western"><surname>Wen</surname><given-names>F</given-names></name></person-group> (<year>2019</year>) <italic><tp:taxon-name><tp:taxon-name-part taxon-name-part-type="genus">Petrocodon</tp:taxon-name-part><tp:taxon-name-part taxon-name-part-type="species">tongziensis</tp:taxon-name-part></tp:taxon-name></italic> (<tp:taxon-name><tp:taxon-name-part taxon-name-part-type="family">Gesneriaceae</tp:taxon-name-part></tp:taxon-name>), a new species from limestone areas in Guizhou, China based on morphological and molecular evidence. Nordic Journal of Botany 2019(2): e01774. <ext-link xlink:type="simple" ext-link-type="doi" xlink:href="10.1111/njb.01774">https://doi.org/10.1111/njb.01774</ext-link></mixed-citation></ref></ref-list></tp:taxon-treatment>
